# Supplementary material for: RBFOX2/GOLIM4 Splicing Axis Activates Vesicular Transport Pathway to Promote Nasopharyngeal Carcinogenesis
Source: Adv Sci (Weinh). 2021 Jun 28;8(16):2004852. doi: 10.1002/advs.202004852 (PMC8373120; doi:10.1002/advs.202004852)
Supplement: Supplementary file 2 — Supplemental Table 1 [file ADVS-8-2004852-s003.xlsx]

## Sheet: Sheet1
Table S2. Clinical characteristics of Patients with NPC
sample.id	age	gender	P.stage	T.stage	N.stage	M.stage	stage	EBV.copy	EBV.DNA	smoking	family.tumor.history	time.death	DFS_time	death	DFS
1	47	Male	III	III	I	No	3	2.41	0	YES	NO	66.6336	66.6336	0	0
2	57	Male	III	III	I	No	3	5.78	0	NO	NO	64.0542	64.0542	0	0
3	52	Male	III	IV	I	No	4	0.68	2.88	YES	NO	53.9021	48.578	1	1
4	41	Male	III	III	I	No	3	0.02	3.36	YES	NO	46.4616	20.8333	1	1
5	32	Male	III	III	0	No	3	1.28	0	NO	NO	63.5251	63.5251	0	0
6	67	Male	I	III	II	No	3	8.46	1.38	YES	NO	64.4511	64.4511	0	0
7	NA	NA	NA	NA	NA	NA	NA	NA	NA	NA	NA	58.4656	58.4656	0	0
8	42	Male	III	IV	I	No	4	15.03	2.44	NO	YES	58.4987	58.4987	0	0
9	43	Male	III	IV	I	No	4	0.24	3.47	YES	NO	53.4722	42.5265	0	1
10	36	Male	III	IV	II	No	4	3.58	2.1	NO	NO	60.7474	19.0146	1	1
11	52	Male	III	III	II	No	3	3.14	1.24	NO	NO	51.3228	51.3228	0	0
12	50	Male	III	IV	II	No	4	5.06	3.21	YES	NO	59.7553	59.7553	0	0
13	64	Male	III	IV	II	No	4	0.75	3.77	NO	NO	59.4907	59.4907	0	0
14	39	Male	III	III	II	No	3	4.66	4.67	YES	NO	56.9114	56.9114	0	0
15	40	Male	III	IV	II	No	4	4.11	5.73	YES	NO	32.9365	32.9365	0	0
16	40	Female	III	III	0	No	3	6.92	9.92	NO	NPC	27.8439	27.8439	0	0
17	48	Female	III	III	I	No	3	1.26	1.38	NO	NO	51.0913	51.0913	0	0
18	40	Male	III	II	0	No	2	5.5	0	NO	YES	52.7447	52.7447	0	0
19	38	Male	III	IV	I	No	4	0.88	0	NO	YES	15.1455	15.1455	0	0
20	46	Male	III	III	II	No	3	1.06	7.94	NO	NO	47.8505	47.8505	0	0
21	57	Male	III	III	I	No	3	0.45	5.53	NO	YES	54.1997	54.1997	0	0
22	38	Male	III	III	II	No	3	2.27	6.58	NO	NO	52.4471	52.4471	0	0
23	36	Female	III	IV	II	No	4	0.76	7.58	NO	NPC	53.2407	53.2407	0	0
24	55	Male	III	III	I	.	3	2.03	1.8	NO	YES	51.8849	51.8849	0	0
25	55	Male	III	III	II	No	3	2.71	1.51	YES	NO	52.6124	52.6124	0	0
26	41	Male	III	IV	II	No	4	5.39	1.64	YES	NO	42.0635	42.0635	0	0
27	56	Male	III	III	II	No	3	0.18	0	NO	NO	46.627	46.627	0	0
28	37	Male	III	III	II	No	3	0.4	0	YES	YES	49.4378	49.4378	0	0
29	NA	NA	NA	NA	NA	NA	NA	NA	NA	NA	NA	52.1164	52.1164	0	0
30	NA	NA	NA	NA	NA	NA	NA	NA	NA	NA	NA	54.1667	54.1667	0	0
31	42	Male	III	IV	I	No	4	0.5	3.22	NO	NO	20.2381	20.2381	0	0
32	NA	NA	NA	NA	NA	NA	NA	NA	NA	NA	NA	47.586	47.586	0	0
33	NA	NA	NA	NA	NA	NA	NA	NA	NA	NA	NA	49.2394	49.2394	0	0
34	45	Male	III	IV	I	Yes	4	3.095	0	NO	NO	43.4854	18.2209	0	1
35	44	Male	III	III	I	No	3	0.742	1.17	NO	NPC	42.0635	42.0635	0	0
36	NA	NA	NA	NA	NA	NA	NA	NA	NA	NA	NA	42.8571	42.8571	0	0
37	63	Male	III	III	I	No	3	2.603	7.51	NO	NO	41.2698	41.2698	0	0
38	52	Female	III	IV	II	No	4	2.657	1.75	NO	NO	40.2116	40.2116	0	0
39	39	Female	III	III	II	No	3	2.532	4.35	NO	NO	31.4484	23.7765	1	1
40	NA	NA	NA	NA	NA	NA	NA	NA	NA	NA	NA	40.1455	40.1455	0	0
41	43	Female	III	IV	I	No	4	2.362	4.83	NO	NO	15.0463	15.0463	0	0
42	NA	NA	NA	NA	NA	NA	NA	NA	NA	NA	NA	11.2103	11.2103	0	0
43	58	Male	III	III	I	No	3	0.304	0	YES	NO	37.7976	37.7976	0	0
44	56	Male	III	III	III	Yes	4	1.717	1.05	.	YES	36.8717	12.5661	0	1
45	55	Male	III	III	II	No	3	2.809	3.71	NO	NO	29.4643	18.8161	0	1
46	NA	NA	NA	NA	NA	NA	NA	NA	NA	NA	NA	70.6019	70.6019	0	0
47	44	Male	III	IV	I	No	4	1.866	1.15	NO	NO	33.168	33.168	0	0
48	NA	NA	NA	NA	NA	NA	NA	NA	NA	NA	NA	38.2275	38.2275	0	0
49	55	Male	III	IV	II	No	4	1.548	4.15	YES	NO	22.619	17.0635	1	1
50	50	Male	III	II	II	No	3	2.908	5.94	YES	NO	28.3399	28.3399	0	0
51	53	Male	III	II	I	No	2	1.474	0	NO	NPC	28.3069	28.3069	0	0
52	56	Female	III	III	III	No	4	0.5	2.69	NO	NO	30.0595	30.0595	0	0
53	42	Female	III	IV	I	No	4	0.5	1.28	NO	NO	7.67196	7.67196	0	0
54	57	Male	III	II	I	No	2	2.189	0	YES	YES	21.5608	21.5608	0	0
55	46	Male	III	III	I	No	3	9.254	1.47	NO	NO	17.4603	17.4603	0	0
56	37	Male	III	III	II	No	3	1.558	2.76	NO	NPC	24.537	24.537	0	0
57	43	Female	III	III	I	No	3	3.458	1.22	NO	NO	4.69577	4.69577	0	0
58	NA	NA	NA	NA	NA	NA	NA	NA	NA	NA	NA	3.76984	3.77	0	0
59	NA	NA	NA	NA	NA	NA	NA	NA	NA	NA	NA	16.8651	16.8651	0	0
60	33	Male	III	III	III	No	4	1.526	9.67	YES	NPC	13.459	13.459	0	0
61	NA	NA	NA	NA	NA	NA	NA	NA	NA	NA	NA	26.8849	26.8849	0	0
62	28	Female	III	IV	III	No	4	2.266	4.35	NO	NO	12.1032	12.1032	0	0
63	39	Male	III	IV	I	Yes	4	5.657	1.19	NO	NO	8.99471	8.99471	0	1
64	44	Male	III	III	I	No	3	1.079	0	YES	NO	14.4511	14.4511	0	0
65	42	Female	III	III	II	Yes	4	0.319	0	.	YES	15.5754	15.5754	0	1
66	53	Male	III	IV	I	No	4	1.087	5.36	NO	NO	14.5503	14.5503	0	0
67	NA	NA	NA	NA	NA	NA	NA	NA	NA	NA	NA	21.4616	21.4616	0	0
68	44	Male	III	III	I	No	3	0.406	1.75	YES	NO	14.6495	14.6495	0	0
69	NA	NA	NA	NA	NA	NA	NA	NA	NA	NA	NA	22.9828	22.9828	0	0
70	NA	NA	NA	NA	NA	NA	NA	NA	NA	NA	NA	16.2368	16.2368	0	0
71	59	Male	III	II	III	No	3	0.707	21.9	YES	NPC	14.418	14.418	0	0
72	39	Male	III	III	I	No	3	1.223	1.14	YES	NO	14.3519	14.3519	0	0
73	60	Male	III	III	III	No	4	12.906	1.43	NO	NO	14.881	14.881	0	0
74	53	Male	III	III	II	No	3	1.659	1.13	YES	NO	15.3108	15.3108	0	0
75	44	Male	III	III	III	No	4	1.558	5.18	NO	NO	13.5582	13.5582	0	0
76	38	Male	III	II	III	No	4	0.973	9.28	NO	NO	14.3188	14.3188	0	0
77	37	Male	III	III	II	No	3	0.655	4.3	NO	NO	14.2196	14.2196	0	0
78	68	Male	III	III	I	No	3	0.114	1.39	NO	NO	8.13492	8.13492	0	0
79	NA	NA	NA	NA	NA	NA	NA	NA	NA	NA	NA	21.4616	21.4616	0	0
80	44	Male	III	III	III	No	4	6.77	1.72	YES	NO	29.7288	17.0304	1	1
81	56	Male	III	IV	I	No	4	2.14	1.24	NO	NO	67.9563	67.9563	0	0
82	75	Male	III	II	0	No	2	8.51	0	NO	YES	57.8373	57.8373	0	0
83	25	Female	III	IV	II	Yes	4	0.61	1.51	NO	NO	19.8743	19.8743	1	1
84	60	Male	III	IV	I	No	4	1.62	9.76	NO	NO	61.5079	61.5079	0	0
85	54	Female	III	III	0	No	3	1.53	120.2	NO	NPC	60.7804	60.7804	0	0
