# Supplementary material for: RBFOX2/GOLIM4 Splicing Axis Activates Vesicular Transport Pathway to Promote Nasopharyngeal Carcinogenesis
Source: Adv Sci (Weinh). 2021 Jun 28;8(16):2004852. doi: 10.1002/advs.202004852 (PMC8373120; doi:10.1002/advs.202004852)
Supplement: Supplementary file 3 — Supplemental Table 2 [file ADVS-8-2004852-s004.xlsx]

## Sheet: Sheet1
Table S3. Evaluation of IHC
	Pathologist 1			Pathologist 2			Pathologist 3
number	stensity	percent	score	stensity	percent	score	stensity	percent	score	score-average
1	1	90	0.9	1	90	0.9	2	80	1.6	1.13333
2	2	80	1.6	2	70	1.4	3	70	2.1	1.7
3	1	80	0.8	1	70	0.7	1	80	0.8	0.766667
4	1	60	0.6	1	60	0.6	1	70	0.7	0.633333
5	2	90	1.8	2	85	1.7	2	90	1.8	1.76667
6	2	90	1.8	2	80	1.6	3	80	2.4	1.93333
7	1	40	0.4	1	35	0.35	1	50	0.5	0.416667
8	1	60	0.6	1	50	0.5	1	60	0.6	0.566667
9	1	10	0.1	1	10	0.1	1	15	0.15	0.116667
10	2	80	1.6	2	70	1.4	2	80	1.6	1.53333
11	1	80	0.8	1	70	0.7	2	70	1.4	0.966667
12	1	15	0.15	1	10	0.1	1	15	0.15	0.133333
13	1	70	0.7	1	75	0.75	1	80	0.8	0.75
14	1	40	0.4	1	40	0.4	1	45	0.45	0.416667
15	1	80	0.8	1	90	0.9	1	80	0.8	0.833333
16	2	45	0.9	2	50	1	2	50	1	0.966667
17	2	40	0.8	2	50	1	2	40	0.8	0.866667
18	1	60	0.6	1	60	0.6	1	70	0.7	0.633333
19	0	0	0	0	0	0	1	10	0.1	0.0333333
20	1	80	0.8	1	70	0.7	1	80	0.8	0.766667
21	0	0	0	0	0	0	0	0	0	0
22	0	0	0	0	0	0	1	10	0.1	0.0333333
23	0	0	0	0	0	0	0	0	0	0
24	2	60	1.2	2	50	1	2	60	1.2	1.13333
25	1	30	0.3	1	35	0.35	1	30	0.3	0.316667
26	1	30	0.3	1	40	0.4	2	20	0.4	0.366667
27	0	0	0	1	10	0.1	1	10	0.1	0.0666667
28	0	0	0	0	0	0	1	10	0.1	0.0333333
29	1	80	0.8	1	70	0.7	1	80	0.8	0.766667
30	2	90	1.8	2	80	1.6	2	90	1.8	1.73333
31	1	85	0.85	1	90	0.9	1	80	0.8	0.85
32	2	55	1.1	2	60	1.2	3	50	1.5	1.26667
33	1	30	0.3	1	25	0.25	1	40	0.4	0.316667
34	1	20	0.2	1	15	0.15	1	25	0.25	0.2
35	1	20	0.2	1	20	0.2	1	25	0.25	0.216667
36	1	90	0.9	1	80	0.8	1	85	0.85	0.85
37	0	0	0	0	0	0	1	10	0.1	0.0333333
38	2	80	1.6	2	85	1.7	2	70	1.4	1.56667
39	2	90	1.8	2	80	1.6	2	90	1.8	1.73333
40	1	80	0.8	1	70	0.7	1	85	0.85	0.783333
41	1	10	0.1	1	10	0.1	1	15	0.15	0.116667
42	2	80	1.6	2	75	1.5	2	90	1.8	1.63333
43	1	55	0.55	1	60	0.6	1	60	0.6	0.583333
44	2	90	1.8	2	85	1.7	3	80	2.4	1.96667
45	1	20	0.2	1	20	0.2	1	25	0.25	0.216667
46	2	90	1.8	2	80	1.6	2	90	1.8	1.73333
47	1	5	0.05	0	0	0	1	10	0.1	0.05
48	0	0	0	0	0	0	0	0	0	0
49	2	90	1.8	2	80	1.6	2	90	1.8	1.73333
50	1	90	0.9	1	80	0.8	1	90	0.9	0.866667
51	2	70	1.4	2	60	1.2	2	80	1.6	1.4
52	1	80	0.8	1	80	0.8	1	90	0.9	0.833333
53	1	85	0.85	1	80	0.8	1	90	0.9	0.85
54	1	80	0.8	1	80	0.8	1	90	0.9	0.833333
55	1	30	0.3	1	20	0.2	1	30	0.3	0.266667
56	1	80	0.8	1	70	0.7	1	85	0.85	0.783333
57	2	80	1.6	2	80	1.6	2	90	1.8	1.66667
58	1	30	0.3	1	20	0.2	1	35	0.35	0.283333
59	2	85	1.7	2	80	1.6	2	90	1.8	1.7
60	1	80	0.8	1	80	0.8	1	85	0.85	0.816667
61	2	45	0.9	2	40	0.8	3	40	1.2	0.966667
62	1	10	0.1	1	10	0.1	1	15	0.15	0.116667
63	0	0	0	0	0	0	1	10	0.1	0.0333333
64	0	0	0	0	0	0	0	0	0	0
65	1	10	0.1	1	10	0.1	1	10	0.1	0.1
66	1	60	0.6	1	50	0.5	1	60	0.6	0.566667
67	0	0	0	1	10	0.1	1	10	0.1	0.0666667
68	0	0	0	0	0	0	1	10	0.1	0.0333333
69	0	0	0	0	0	0	0	0	0	0
70	1	10	0.1	0	0	0	1	10	0.1	0.0666667
71	1	40	0.4	1	30	0.3	1	40	0.4	0.366667
72	1	80	0.8	1	70	0.7	2	70	1.4	0.966667
73	0	0	0	0	0	0	1	10	0.1	0.0333333
74	1	90	0.9	1	80	0.8	2	80	1.6	1.1
75	1	70	0.7	1	70	0.7	1	80	0.8	0.733333
76	0	0	0	0	0	0	1	10	0.1	0.0333333
77	0	0	0	0	0	0	0	0	0	0
78	2	80	1.6	2	80	1.6	2	90	1.8	1.66667
79	1	90	0.9	1	90	0.9	2	80	1.6	1.13333
80	3	90	2.7	3	80	2.4	3	90	2.7	2.6
81	1	40	0.4	1	40	0.4	1	50	0.5	0.433333
82	1	80	0.8	1	70	0.7	1	80	0.8	0.766667
83	2	90	1.8	2	80	1.6	2	90	1.8	1.73333
84	1	90	0.9	1	85	0.85	2	80	1.6	1.11667
85	2	90	1.8	2	80	1.6	2	90	1.8	1.73333
86	1	90	0.9	1	80	0.8	1	90	0.9	0.866667
87	0	0	0	0	0	0	1	5	0.05	0.0166667
88	1	80	0.8	1	80	0.8	1	80	0.8	0.8
89	0	0	0	0	0	0	1	10	0.1	0.0333333
90	0	0	0	1	10	0.1	1	10	0.1	0.0666667
91	0	0	0	0	0	0	0	0	0	0
92	1	80	0.8	1	80	0.8	1	85	0.85	0.816667
93	1	80	0.8	1	70	0.7	1	90	0.9	0.8
94	1	90	0.9	1	80	0.8	1	90	0.9	0.866667
95	0	0	0	0	0	0	1	10	0.1	0.0333333
96	2	90	1.8	2	80	1.6	2	90	1.8	1.73333
97	0	0	0	1	10	0.1	1	10	0.1	0.0666667
98	1	80	0.8	1	80	0.8	1	90	0.9	0.833333
